# Supplementary material for: Influence of psychological capital on core competency for new nurses
Source: PLoS One. 2023 Aug 10;18(8):e0289105. doi: 10.1371/journal.pone.0289105 (PMC10414633; doi:10.1371/journal.pone.0289105)
Supplement: S1 Data — (XLSX) [file pone.0289105.s002.xlsx]

## Sheet: Sheet1
Year of joining the work	Marital Status	Childbirth status	Educational background	Nature of employment	CIRN1	CIRN2	CIRN3	CIRN4	CIRN5	CIRN6	CIRN7	CIRN8	CIRN9	CIRN10	CR total score	CIRN11	CIRN12	CIRN13	CIRN14	CIRN15	CIRN16	CIRN17	CIRN18	CIRN19	CC total score	CIRN20	CIRN21	CIRN22	CIRN23	CIRN24	CIRN25	CIRN26	CIRN27	CIRN28	CIRN29	LD total score	CIRN30	CIRN31	CIRN32	CIRN33	CIRN34	CIRN35	CIRN36	CIRN37	IR total score	CIRN38	CIRN39	CIRN40	CIRN41
2020	Single	No child	Diploma	Contract nurses	3	3	3	3	3	3	3	3	3	3	30	3	3	3	3	3	3	3	3	3	27	3	3	3	3	3	3	3	3	3	3	30	3	3	3	3	3	3	3	3	24	3	3	3	3
2022	Single	No child	Diploma	Contract nurses	3	3	3	3	3	3	3	3	3	3	30	3	3	3	3	3	3	3	3	3	27	3	3	3	3	3	3	3	3	3	3	30	3	3	3	3	3	3	3	3	24	3	3	3	3
2022	Single	No child	Bachelor degree	Contract nurses	3	3	3	3	3	3	3	3	3	3	30	3	3	3	3	3	3	3	3	3	27	3	3	3	3	3	3	3	3	3	3	30	3	3	3	3	3	3	3	3	24	3	3	3	3
2020	Single	No child	Bachelor degree	Contract nurses	3	3	3	3	3	3	3	3	3	3	30	3	3	3	3	3	3	3	3	3	27	3	3	3	3	3	3	3	3	3	3	30	3	3	3	3	3	3	3	3	24	3	3	3	3
2021	Single	No child	Bachelor degree	Contract nurses	3	3	3	3	3	3	3	3	3	3	30	3	3	3	3	3	3	3	4	4	29	4	4	4	3	4	4	4	4	3	4	38	4	4	4	4	4	4	4	4	32	4	4	4	4
2022	Single	No child	Diploma	Contract nurses	3	3	3	3	3	3	3	4	3	3	31	4	3	3	3	4	3	3	3	3	29	3	4	1	1	4	3	4	3	3	3	29	4	4	4	4	4	4	4	3	31	1	4	4	3
2020	Single	No child	Diploma	Contract nurses	3	3	3	3	3	3	3	4	3	4	32	3	4	3	3	4	4	4	4	3	32	4	4	3	3	4	4	4	4	4	4	38	4	4	4	4	4	4	4	4	32	4	4	4	4
2022	Single	No child	Associate degree	Contract nurses	3	3	3	3	3	3	3	3	3	3	30	3	3	3	3	3	3	3	3	4	28	4	4	4	4	4	4	4	4	4	4	40	4	4	4	4	4	4	4	4	32	4	4	4	4
2022	Single	No child	Bachelor degree	Contract nurses	1	3	1	1	3	3	3	3	3	3	24	1	3	3	3	3	3	3	3	3	25	3	3	1	3	1	3	3	3	3	1	24	3	3	3	3	1	1	3	1	18	4	4	4	4
2020	Single	No child	Bachelor degree	Contract nurses	3	4	3	3	3	3	3	3	3	3	31	4	3	3	3	3	3	3	4	4	30	3	3	3	3	3	3	3	3	3	4	31	4	3	3	4	4	4	4	3	29	4	4	4	4
2020	Single	No child	Bachelor degree	Permanent nurses	3	3	3	4	4	4	4	3	4	4	36	4	4	4	3	4	3	3	4	4	33	3	4	3	4	4	4	4	4	4	4	38	4	4	4	4	4	4	4	4	32	4	4	4	4
2022	Single	No child	Diploma	Contract nurses	3	3	3	3	3	3	3	1	3	3	28	3	3	3	3	3	3	3	3	3	27	1	1	1	1	1	1	1	1	1	1	10	3	3	3	3	3	3	3	3	24	3	4	3	3
2021	Single	No child	Diploma	Contract nurses	3	3	3	3	1	1	1	1	1	1	18	1	1	1	1	1	1	1	3	1	11	1	1	1	1	1	1	1	1	1	1	10	1	1	1	1	1	1	1	1	8	1	1	1	1
2022	Single	No child	Bachelor degree	Contract nurses	3	3	3	3	3	3	3	3	3	3	30	3	3	4	3	3	3	3	3	3	28	3	3	3	3	3	3	3	3	3	3	30	3	3	3	3	3	3	3	3	24	3	4	3	3
2022	Single	No child	Diploma	Contract nurses	3	3	3	3	3	1	3	3	3	3	28	1	3	3	1	3	3	3	3	3	23	4	3	1	1	4	3	1	3	3	3	26	3	1	3	3	4	3	4	1	22	1	3	3	3
2021	Single	No child	Associate degree	Permanent nurses	3	3	3	3	3	3	3	3	3	3	30	0	3	3	3	3	3	0	3	1	19	4	4	4	3	4	3	3	3	3	3	34	3	3	3	3	4	3	3	3	25	4	4	4	4
2020	Single	No child	Associate degree	Contract nurses	3	3	3	3	3	3	3	3	3	3	30	3	3	3	3	3	3	3	3	3	27	3	3	3	3	3	3	3	3	3	3	30	3	3	3	3	3	3	3	3	24	3	3	3	3
2020	Single	No child	Diploma	Contract nurses	3	3	3	3	3	3	3	3	3	3	30	3	3	3	3	3	3	3	3	3	27	3	3	3	3	3	3	3	3	3	3	30	3	3	3	3	3	3	3	3	24	3	3	3	3
2020	Single	No child	Associate degree	Contract nurses	1	1	1	1	1	1	1	1	3	1	12	3	3	3	3	3	3	3	3	3	27	1	1	1	1	3	3	3	3	3	3	22	3	3	3	3	3	3	3	3	24	1	3	3	3
2022	Single	No child	Bachelor degree	Contract nurses	3	3	3	3	3	3	3	3	3	3	30	3	3	3	3	3	3	3	3	3	27	3	3	3	3	3	3	3	3	3	3	30	3	3	3	3	3	3	3	3	24	3	3	3	3
2022	Single	No child	Diploma	Contract nurses	3	3	3	3	3	3	3	3	3	3	30	3	3	3	3	3	3	3	3	3	27	3	3	3	1	3	3	3	3	3	3	28	3	3	3	3	3	3	3	3	24	3	3	3	3
2021	Single	No child	Bachelor degree	Contract nurses	3	3	1	3	3	3	3	3	3	3	28	3	3	3	3	3	3	3	3	3	27	3	3	1	1	3	3	3	3	3	3	26	3	3	3	3	3	3	3	3	24	3	3	3	3
2020	Single	No child	Bachelor degree	Contract nurses	3	3	1	3	3	1	3	3	3	3	26	3	3	3	3	3	3	3	3	3	27	3	3	3	3	3	3	3	3	3	3	30	3	3	3	3	3	3	3	3	24	3	3	3	3
2022	Divorced	One child	Associate degree	Permanent nurses	3	3	3	3	3	3	3	3	3	3	30	3	3	3	3	3	3	3	3	3	27	4	4	3	3	3	3	3	3	3	3	32	3	3	3	3	3	3	3	3	24	3	3	3	3
2020	Single	No child	Bachelor degree	Permanent nurses	3	3	3	3	3	3	3	3	3	3	30	3	3	3	3	3	3	3	3	4	28	3	3	1	1	3	4	4	4	3	3	29	3	4	3	3	4	4	4	3	28	4	4	4	4
2021	Single	No child	Diploma	Contract nurses	3	3	3	3	3	3	3	3	3	3	30	3	3	3	3	3	3	3	3	3	27	3	3	3	3	3	3	3	3	3	3	30	3	3	3	3	4	3	3	3	25	3	4	3	3
2020	Single	No child	Diploma	Contract nurses	4	3	3	3	3	3	3	3	3	3	31	3	4	4	3	4	3	3	4	4	32	4	4	3	3	4	4	4	4	3	3	36	4	4	3	3	3	3	4	3	27	4	4	3	3
2020	Married	No child	Bachelor degree	Contract nurses	3	3	3	3	3	1	3	3	1	1	24	3	3	3	3	3	3	3	3	3	27	4	3	3	3	3	3	3	3	3	3	31	3	3	3	3	3	3	3	3	24	3	3	3	3
2021	Single	No child	Diploma	Contract nurses	1	3	3	3	3	3	3	3	1	0	23	3	3	3	3	3	3	3	3	3	27	3	3	3	3	3	3	3	3	3	3	30	3	3	3	3	3	3	3	3	24	3	3	3	3
2022	Single	No child	Bachelor degree	Contract nurses	1	3	3	3	3	3	3	3	3	3	28	3	3	3	3	3	3	3	3	3	27	3	3	3	3	3	3	3	3	3	3	30	3	3	3	3	3	3	3	3	24	3	4	4	4
2020	Single	No child	Diploma	Contract nurses	3	3	3	3	3	3	3	3	3	3	30	3	3	3	3	3	3	3	3	3	27	3	3	3	3	3	3	3	3	3	3	30	3	3	3	3	3	3	3	3	24	3	3	3	3
2022	Single	No child	Diploma	Contract nurses	3	3	3	3	3	3	3	3	1	1	26	1	3	1	3	3	1	3	3	3	21	4	3	3	1	3	3	3	3	3	3	29	3	4	3	3	4	3	3	3	26	3	4	4	3
2021	Single	No child	Diploma	Contract nurses	3	3	3	3	3	3	3	3	3	3	30	3	3	3	3	3	3	3	3	4	28	4	4	3	3	4	4	4	4	4	4	38	4	4	4	3	4	4	4	4	31	3	4	4	4
2020	Single	No child	Diploma	Permanent nurses	3	3	3	3	3	3	3	3	3	3	30	3	3	3	3	3	3	3	3	3	27	3	3	3	3	3	3	3	3	3	3	30	3	3	3	3	3	3	3	3	24	3	4	4	4
2022	Single	No child	Diploma	Contract nurses	3	3	1	3	1	1	3	3	3	3	24	1	3	3	3	3	3	1	3	3	23	4	4	3	1	4	3	1	3	3	3	29	3	3	4	3	4	4	4	3	28	4	4	4	4
2022	Single	No child	Diploma	Contract nurses	3	3	3	3	3	3	3	3	3	3	30	3	3	3	3	3	3	3	3	3	27	3	3	3	3	3	3	3	3	3	3	30	3	3	3	3	3	3	3	3	24	3	3	3	3
2022	Single	No child	Diploma	Contract nurses	3	3	3	3	1	1	3	3	3	1	24	3	1	3	3	3	3	4	3	3	26	3	3	3	0	3	3	1	3	1	3	23	3	3	3	3	3	3	3	3	24	3	3	3	3
2021	Single	No child	Diploma	Contract nurses	1	3	3	1	1	1	1	1	1	1	14	1	3	1	3	3	3	3	3	3	23	4	4	3	3	3	3	3	4	3	3	33	3	3	3	3	3	3	4	3	25	4	4	4	4
2020	Single	No child	Bachelor degree	Permanent nurses	3	3	3	3	3	3	3	3	3	3	30	3	3	3	3	3	3	3	3	3	27	3	3	3	3	3	3	3	3	3	3	30	3	3	3	3	3	3	3	3	24	3	3	3	3
2021	Single	No child	Bachelor degree	Permanent nurses	3	3	3	3	3	3	3	3	3	3	30	3	3	3	3	3	3	3	3	3	27	3	3	1	1	3	3	3	3	1	3	24	3	3	3	3	3	3	3	3	24	3	3	3	3
2020	Single	No child	Diploma	Contract nurses	3	3	1	3	3	1	1	3	3	3	24	3	3	3	3	3	3	3	3	3	27	3	3	3	3	3	3	3	3	3	3	30	3	3	3	3	3	3	3	3	24	3	4	4	3
2021	Single	No child	Associate degree	Contract nurses	3	3	3	3	3	3	3	3	3	3	30	3	3	3	3	3	3	3	3	3	27	3	3	3	3	3	3	3	3	3	3	30	3	3	3	3	3	3	3	3	24	0	4	4	4
2022	Married	One child	Associate degree	Permanent nurses	3	3	3	3	3	3	3	3	3	3	30	3	3	3	3	3	3	3	3	3	27	3	3	3	3	3	3	3	3	3	3	30	3	3	3	3	3	3	3	3	24	3	3	3	3
2020	Single	No child	Diploma	Contract nurses	3	3	3	3	3	3	3	3	3	3	30	3	4	3	3	3	3	3	3	3	28	3	3	1	1	3	4	1	3	1	3	23	1	3	3	3	4	4	4	3	25	4	4	3	3
2020	Single	No child	Bachelor degree	Contract nurses	3	3	3	3	3	1	3	3	3	3	28	3	3	3	3	3	3	3	3	3	27	3	3	3	3	3	3	3	3	3	3	30	3	3	3	3	3	3	3	3	24	3	4	3	3
2020	Single	No child	Diploma	Contract nurses	3	3	3	3	3	3	3	3	3	3	30	3	3	3	3	1	1	1	3	3	21	3	3	0	0	3	1	1	3	3	3	20	3	3	3	3	3	3	3	3	24	3	3	3	3
2021	Single	No child	Diploma	Contract nurses	3	3	3	3	3	1	1	3	3	1	24	3	3	3	3	3	3	3	3	3	27	4	4	3	1	3	4	4	3	3	3	32	3	4	4	3	3	3	3	3	26	4	4	4	3
2021	Single	No child	Bachelor degree	Permanent nurses	3	3	3	3	3	3	3	3	3	3	30	3	3	3	3	3	3	3	3	3	27	3	3	3	3	3	3	3	3	3	3	30	3	3	3	3	3	3	3	3	24	3	3	3	3
2022	Single	No child	Bachelor degree	Contract nurses	3	3	3	3	3	3	3	3	3	3	30	3	3	3	3	3	3	3	3	3	27	3	3	3	1	3	3	3	3	3	3	28	3	3	3	3	3	3	3	3	24	3	3	3	3
2021	Single	No child	Bachelor degree	Contract nurses	3	3	1	1	3	1	1	3	1	1	18	1	3	1	1	3	3	1	3	3	19	3	1	3	1	3	3	3	3	3	3	26	3	3	3	3	3	3	3	3	24	3	3	3	3
2022	Single	No child	Bachelor degree	Permanent nurses	3	3	3	3	3	1	1	3	1	1	22	3	3	3	3	3	3	3	3	3	27	3	3	3	3	3	3	3	3	3	3	30	3	3	3	3	3	3	3	3	24	3	3	3	3
2022	Single	No child	Bachelor degree	Contract nurses	1	3	1	1	1	1	1	1	1	1	12	3	3	3	1	1	1	1	3	3	19	3	3	1	1	3	3	3	3	3	3	26	3	3	3	3	3	3	3	3	24	3	3	3	3
2020	Single	No child	Bachelor degree	Permanent nurses	3	3	3	3	3	3	3	3	3	3	30	3	3	3	3	3	3	3	3	3	27	1	1	1	1	1	1	1	1	1	1	10	3	3	3	3	3	3	3	3	24	1	3	1	1
2022	Single	No child	Diploma	Contract nurses	1	1	1	1	1	1	1	1	1	1	10	3	1	1	1	1	1	1	1	1	11	1	1	1	1	1	1	1	1	1	1	10	1	1	1	1	1	1	1	1	8	3	3	3	3
2020	Single	No child	Bachelor degree	Contract nurses	3	3	3	3	3	3	3	3	3	3	30	3	3	3	3	3	3	3	3	3	27	3	3	3	3	3	3	3	3	3	3	30	3	3	3	3	3	3	3	3	24	3	3	3	3
2022	Single	No child	Diploma	Contract nurses	3	3	3	3	3	3	3	3	3	3	30	3	3	3	3	3	3	3	3	3	27	3	3	3	1	3	3	3	3	3	3	28	3	3	3	3	4	3	4	3	26	4	4	4	4
2022	Single	No child	Diploma	Contract nurses	3	3	1	3	3	3	3	3	3	3	28	3	3	3	3	3	3	3	3	3	27	3	3	1	1	3	3	3	3	3	3	26	3	3	3	3	3	3	3	3	24	3	3	3	3
2020	Single	No child	Diploma	Contract nurses	3	3	3	3	3	3	3	3	3	3	30	3	3	3	3	3	3	3	3	3	27	3	3	3	3	3	3	3	3	3	3	30	3	3	3	3	3	3	3	3	24	3	4	3	3
2020	Single	No child	Diploma	Contract nurses	3	3	3	3	3	3	3	3	3	3	30	3	3	3	3	3	3	3	3	3	27	3	3	3	3	3	3	3	3	3	3	30	3	3	3	3	3	3	3	3	24	3	3	3	3
2022	Single	No child	Diploma	Contract nurses	1	1	1	1	3	3	3	1	3	3	20	3	3	3	1	1	3	1	3	3	21	3	3	1	1	3	3	3	3	3	3	26	3	3	1	3	3	3	3	3	22	1	3	3	3
2022	Single	No child	Bachelor degree	Contract nurses	3	3	3	3	3	3	3	3	3	3	30	3	3	3	3	3	3	3	3	3	27	3	3	1	1	3	3	3	3	3	3	26	3	3	3	3	3	3	4	3	25	3	3	3	3
2021	Single	No child	Diploma	Contract nurses	3	3	3	0	1	0	1	1	3	1	16	0	1	3	1	3	3	3	3	3	20	3	3	1	0	3	3	3	1	1	3	21	3	3	3	3	3	3	3	3	24	3	4	4	3
2020	Single	No child	Bachelor degree	Permanent nurses	3	3	3	3	3	3	3	3	3	3	30	3	3	3	3	3	3	3	3	3	27	3	3	3	3	3	3	3	3	3	3	30	3	3	3	3	3	3	3	3	24	3	3	3	3
2020	Married	Two children and above	Bachelor degree	Contract nurses	3	3	3	3	3	3	3	3	3	3	30	3	3	3	3	3	3	3	3	3	27	3	3	3	3	3	3	3	3	3	3	30	3	3	3	3	3	3	3	3	24	3	4	4	4
2020	Single	No child	Diploma	Permanent nurses	3	3	1	1	3	3	1	3	1	1	20	3	3	3	3	3	3	1	3	1	23	3	3	3	1	3	3	1	3	3	3	26	3	3	3	3	3	3	3	3	24	3	3	3	3
2021	Single	No child	Bachelor degree	Contract nurses	3	3	3	3	3	3	3	3	3	3	30	3	3	3	3	3	3	1	3	4	26	4	4	4	3	4	3	4	3	3	4	36	3	4	3	3	4	3	4	3	27	4	4	4	4
2020	Single	No child	Bachelor degree	Permanent nurses	3	1	1	1	1	1	3	3	3	3	20	1	3	3	1	1	1	3	3	3	19	3	3	1	0	4	3	3	3	1	1	22	3	3	3	3	3	3	3	1	22	3	3	3	1
2020	Single	No child	Bachelor degree	Permanent nurses	3	3	3	3	3	1	3	3	3	3	28	1	3	3	3	3	3	3	3	1	23	3	3	3	3	3	3	3	3	3	3	30	3	3	3	3	3	3	3	3	24	3	4	3	3
2021	Single	No child	Bachelor degree	Contract nurses	3	3	3	1	1	1	1	1	1	1	16	3	3	3	3	3	3	3	3	3	27	3	3	3	3	3	3	3	3	3	3	30	3	3	3	3	3	3	3	3	24	3	3	3	3
2021	Single	No child	Diploma	Contract nurses	3	3	3	3	3	3	3	3	3	3	30	3	3	3	3	3	3	3	3	3	27	3	3	3	3	3	3	3	3	3	3	30	3	3	3	3	3	3	3	3	24	3	3	3	3
2021	Single	No child	Bachelor degree	Permanent nurses	3	3	3	3	3	3	3	3	3	3	30	3	3	3	3	3	3	3	3	3	27	3	3	3	0	3	3	3	3	3	3	27	3	3	3	3	3	3	3	3	24	3	3	3	3
2020	Single	No child	Bachelor degree	Contract nurses	3	3	3	3	3	3	3	3	3	3	30	3	3	3	3	3	3	3	3	3	27	3	3	3	1	3	3	3	3	3	3	28	3	3	3	3	3	3	3	3	24	3	3	3	3
2022	Single	No child	Diploma	Contract nurses	3	3	3	3	3	3	3	3	3	3	30	3	3	3	3	3	3	3	3	3	27	3	3	3	3	3	3	3	3	3	3	30	3	3	3	3	4	4	4	4	28	3	3	3	3
2021	Single	No child	Bachelor degree	Permanent nurses	3	3	3	3	3	3	3	3	3	3	30	1	3	3	1	3	3	1	3	1	19	3	3	3	3	3	3	3	3	3	3	30	3	3	3	3	3	3	1	3	22	3	3	1	3
2020	Single	No child	Diploma	Contract nurses	3	3	3	3	3	3	3	3	1	1	26	3	1	3	3	3	3	1	3	3	23	1	1	1	1	1	1	1	1	1	1	10	3	1	1	3	1	1	3	1	14	1	1	1	1
2020	Single	No child	Diploma	Contract nurses	3	3	3	3	1	1	1	1	3	3	22	3	3	3	3	3	3	3	3	3	27	3	3	3	3	3	3	3	3	3	3	30	3	3	3	3	3	3	3	3	24	3	3	3	3
2020	Single	No child	Diploma	Contract nurses	3	3	3	3	3	3	3	3	3	3	30	3	3	3	3	3	3	3	3	3	27	3	3	3	3	3	3	3	3	3	3	30	3	3	3	3	3	3	3	3	24	3	3	3	3
2020	Single	No child	Bachelor degree	Permanent nurses	3	3	3	3	3	3	3	3	3	3	30	3	3	3	3	3	3	3	3	3	27	3	3	3	3	3	3	3	3	3	3	30	3	3	3	3	3	3	3	3	24	3	3	3	3
2022	Single	No child	Bachelor degree	Contract nurses	1	1	1	1	1	1	1	1	1	1	10	3	3	3	3	1	1	1	1	3	19	3	3	3	3	3	3	3	3	3	3	30	1	3	3	3	3	3	3	3	22	3	3	3	3
2020	Single	No child	Diploma	Contract nurses	3	3	3	3	3	3	3	3	3	3	30	3	3	3	3	3	3	3	3	3	27	3	3	3	3	3	3	3	3	3	3	30	3	3	3	3	3	3	3	3	24	3	3	3	3
2021	Single	No child	Diploma	Contract nurses	3	3	3	3	3	3	3	3	3	3	30	3	3	3	3	3	3	3	3	3	27	3	3	3	3	3	3	3	3	3	3	30	3	3	3	3	3	3	3	3	24	3	3	3	3
2020	Single	No child	Diploma	Contract nurses	3	3	3	3	3	3	3	3	3	3	30	3	3	3	3	3	3	3	3	3	27	3	3	3	3	3	3	3	3	3	3	30	3	3	3	3	3	3	3	3	24	3	3	3	3
2021	Single	No child	Bachelor degree	Contract nurses	3	3	3	3	3	3	3	3	1	1	26	3	3	3	3	3	3	3	3	3	27	4	3	3	3	3	3	3	3	3	3	31	3	3	3	3	3	3	3	3	24	3	4	3	3
2020	Single	No child	Bachelor degree	Permanent nurses	3	3	3	3	3	3	3	3	3	1	28	3	3	3	3	3	3	3	3	3	27	3	3	3	3	3	3	3	3	3	3	30	3	3	3	3	3	3	3	3	24	3	3	3	3
2020	Single	No child	Bachelor degree	Permanent nurses	3	3	3	3	3	3	3	3	3	3	30	3	3	3	3	3	3	3	3	3	27	1	3	3	3	3	3	3	3	3	3	28	3	3	3	3	3	3	3	3	24	1	3	3	3
2020	Single	No child	Bachelor degree	Contract nurses	3	3	3	3	3	3	3	3	3	3	30	3	3	3	3	3	1	3	3	3	25	3	1	3	3	3	3	3	3	3	3	28	3	3	3	3	3	3	3	3	24	3	3	3	3
2020	Single	No child	Associate degree	Contract nurses	3	3	3	3	3	3	3	3	3	3	30	3	3	3	3	3	3	3	3	3	27	3	3	3	3	3	3	3	3	3	3	30	3	3	3	3	3	3	3	3	24	3	3	3	3
2020	Single	No child	Bachelor degree	Contract nurses	3	3	3	3	3	3	3	3	3	3	30	3	3	3	3	3	3	3	3	3	27	3	3	3	3	3	3	3	3	3	3	30	3	3	3	3	3	3	3	3	24	3	3	3	3
2022	Single	No child	Bachelor degree	Contract nurses	3	3	3	3	3	3	3	3	3	3	30	3	3	3	3	3	3	3	3	3	27	3	3	3	3	3	3	3	3	1	3	28	3	3	1	3	3	3	3	1	20	3	3	3	3
2020	Single	No child	Diploma	Contract nurses	3	3	3	3	3	3	3	3	3	3	30	3	3	3	3	3	3	1	4	3	26	3	3	3	3	3	3	3	3	3	3	30	3	3	3	3	3	3	3	3	24	4	4	4	4
2022	Single	No child	Diploma	Contract nurses	1	1	1	1	1	1	1	1	1	1	10	1	1	1	1	1	3	3	3	3	17	3	3	3	3	3	3	3	3	3	3	30	3	3	3	3	3	3	3	3	24	3	3	3	3
2020	Single	No child	Bachelor degree	Contract nurses	3	3	3	3	3	3	3	3	3	3	30	3	3	3	3	3	3	3	3	3	27	3	3	3	1	3	3	3	3	3	3	28	3	3	3	3	3	3	3	3	24	4	4	4	4
2020	Single	No child	Bachelor degree	Permanent nurses	3	3	3	3	3	3	3	3	3	3	30	3	3	3	3	3	3	3	3	3	27	3	3	3	3	3	3	3	3	3	3	30	3	3	3	3	3	3	3	3	24	3	3	3	3
2022	Single	No child	Bachelor degree	Contract nurses	3	3	3	3	4	3	3	3	3	3	31	3	3	3	3	3	3	3	3	3	27	3	3	3	3	3	3	3	3	3	3	30	3	3	3	3	3	3	3	3	24	4	3	3	3
2022	Single	No child	Diploma	Contract nurses	3	1	3	3	3	1	3	3	1	1	22	3	3	3	1	3	3	3	3	3	25	4	4	4	4	4	4	4	4	4	4	40	3	4	4	4	4	3	4	3	29	1	3	3	1
2022	Single	No child	Diploma	Contract nurses	3	3	3	3	3	3	3	3	3	3	30	3	3	3	3	3	3	3	3	3	27	3	3	3	3	3	3	3	3	3	3	30	3	3	3	3	3	3	3	3	24	3	3	3	3
2020	Single	No child	Bachelor degree	Permanent nurses	3	3	3	3	3	3	3	3	3	3	30	3	3	3	3	3	3	3	3	3	27	3	3	3	3	3	3	3	3	3	3	30	3	3	3	3	3	3	3	3	24	3	3	3	3
2022	Single	No child	Bachelor degree	Contract nurses	3	3	3	3	1	1	3	1	3	3	24	1	3	1	3	3	3	1	3	3	21	3	3	3	3	3	3	3	3	3	3	30	3	3	3	3	3	3	3	3	24	3	3	3	3
2022	Single	No child	Diploma	Contract nurses	3	3	3	3	3	3	3	3	3	3	30	3	3	3	3	3	3	3	3	3	27	3	3	3	3	3	3	3	3	3	3	30	3	3	3	3	3	3	3	3	24	3	3	3	3
2020	Single	No child	Diploma	Contract nurses	3	3	3	3	3	3	3	3	3	3	30	3	3	3	3	3	3	3	3	3	27	4	3	3	1	3	3	3	3	3	3	29	3	3	3	3	3	3	3	3	24	1	4	3	4
2021	Single	No child	Associate degree	Contract nurses	3	3	3	3	3	3	3	3	3	3	30	3	3	3	3	3	3	3	3	4	28	3	3	3	3	3	3	3	3	3	3	30	3	3	3	3	3	3	3	3	24	3	3	3	3
2021	Married	No child	Diploma	Contract nurses	3	3	3	3	3	3	3	3	3	3	30	3	3	3	3	3	3	3	3	3	27	3	3	3	3	3	3	3	3	3	3	30	3	3	3	3	4	3	3	3	25	3	3	3	3
2020	Single	No child	Diploma	Contract nurses	3	3	3	3	3	3	3	3	3	3	30	3	3	3	3	3	3	3	3	3	27	3	3	3	3	3	3	3	3	3	3	30	3	3	3	3	3	3	3	3	24	3	3	3	3
2020	Single	No child	Bachelor degree	Permanent nurses	3	3	3	3	3	3	3	3	3	3	30	3	3	3	3	3	3	3	3	3	27	3	3	3	3	3	3	3	3	3	3	30	3	3	3	3	3	3	3	3	24	3	3	3	3
2022	Single	No child	Diploma	Contract nurses	3	3	3	3	3	3	3	3	3	3	30	3	3	3	3	3	3	3	3	3	27	3	3	3	3	3	3	3	3	3	3	30	3	3	3	3	3	3	3	3	24	3	3	3	3
2021	Single	No child	Bachelor degree	Permanent nurses	3	3	3	3	3	3	3	3	3	3	30	3	3	3	3	3	3	3	3	3	27	1	1	3	1	3	3	3	3	3	3	24	3	3	3	3	3	3	3	3	24	3	3	3	3
2022	Single	No child	Diploma	Contract nurses	3	3	3	3	3	3	3	3	3	3	30	3	3	3	3	3	3	3	3	3	27	3	3	3	3	3	3	3	3	3	4	31	4	4	4	4	4	4	4	4	32	3	3	3	3
2020	Single	No child	Diploma	Contract nurses	3	3	3	3	3	3	3	3	3	3	30	3	3	3	3	3	3	3	3	3	27	3	3	3	3	3	3	1	1	1	3	24	3	3	3	3	3	3	3	3	24	3	3	3	3
2020	Single	No child	Bachelor degree	Permanent nurses	3	3	3	3	3	3	3	3	3	3	30	3	3	3	3	3	3	3	3	3	27	3	3	3	3	3	3	3	3	3	3	30	3	3	3	3	3	3	3	3	24	3	3	3	3
2022	Single	No child	Diploma	Contract nurses	3	3	3	3	3	3	3	3	3	3	30	3	3	3	3	3	3	3	4	4	29	4	4	4	4	4	4	4	4	4	4	40	4	4	4	4	4	4	4	3	31	4	4	4	4
2021	Married	No child	Associate degree	Contract nurses	3	3	3	3	3	3	3	3	3	3	30	3	3	3	3	3	3	3	3	3	27	3	3	3	3	3	3	3	3	3	3	30	3	3	3	3	3	3	3	3	24	3	3	3	3
2021	Single	No child	Associate degree	Contract nurses	3	3	3	3	3	3	3	3	3	3	30	3	3	3	3	3	3	3	3	3	27	3	3	3	3	3	3	3	3	3	3	30	3	3	3	3	3	3	3	3	24	3	3	3	3
2020	Single	No child	Diploma	Contract nurses	3	3	3	3	3	3	3	3	3	3	30	3	3	3	3	3	3	3	3	3	27	3	3	3	3	3	3	3	3	3	3	30	3	3	3	3	3	3	3	3	24	3	3	3	3
2020	Single	No child	Bachelor degree	Permanent nurses	3	3	3	3	3	3	3	3	3	3	30	3	3	3	3	3	3	3	3	3	27	3	3	3	1	3	3	3	3	3	3	28	3	3	3	3	3	3	3	3	24	3	3	3	3
2021	Single	No child	Diploma	Contract nurses	3	3	3	3	3	3	3	3	3	3	30	3	3	3	3	3	3	3	3	3	27	3	3	3	3	3	3	3	3	3	3	30	3	3	3	3	3	3	3	3	24	3	3	3	3
2022	Single	No child	Diploma	Contract nurses	3	3	3	3	3	3	3	3	3	3	30	3	3	3	3	3	3	3	3	3	27	3	3	3	3	3	3	3	3	3	3	30	3	3	3	3	3	3	3	3	24	3	3	3	3
2021	Single	No child	Associate degree	Permanent nurses	3	3	3	3	3	3	3	3	3	3	30	3	3	3	3	3	3	3	3	3	27	3	3	3	3	3	3	3	3	3	3	30	3	3	3	3	3	3	3	3	24	3	3	3	3
2022	Single	No child	Diploma	Contract nurses	3	3	3	3	3	3	3	3	3	3	30	3	3	3	3	3	3	3	3	3	27	3	3	3	3	3	3	3	3	3	3	30	3	3	3	3	3	3	3	3	24	3	3	3	3
2021	Single	No child	Bachelor degree	Permanent nurses	3	3	3	3	3	3	3	3	3	3	30	3	3	3	3	3	3	3	3	3	27	3	3	3	3	3	3	3	3	3	3	30	3	3	3	3	3	3	3	3	24	3	3	3	3
2020	Single	No child	Bachelor degree	Permanent nurses	3	3	3	3	3	3	3	3	3	3	30	3	3	3	3	3	3	3	3	3	27	3	3	3	3	3	3	3	3	3	3	30	3	3	3	3	3	3	3	3	24	3	3	3	3
2021	Single	No child	Diploma	Contract nurses	3	3	3	3	3	3	3	3	3	3	30	3	3	3	3	3	3	3	3	3	27	3	3	3	3	3	3	3	3	3	3	30	3	3	3	3	3	3	3	3	24	3	3	3	3
2022	Single	No child	Diploma	Contract nurses	3	3	3	3	3	3	3	3	3	3	30	3	3	3	3	3	3	3	3	3	27	3	3	3	3	3	3	3	3	3	3	30	3	3	3	3	3	3	3	3	24	4	4	4	3
2020	Single	No child	Bachelor degree	Permanent nurses	3	3	3	3	3	3	3	3	3	3	30	3	3	3	3	3	3	3	3	3	27	3	3	3	3	3	3	3	3	3	3	30	3	3	3	3	3	3	3	3	24	3	3	3	3
2022	Married	No child	Associate degree	Permanent nurses	3	3	3	3	3	3	3	3	3	3	30	3	3	3	3	3	3	3	3	3	27	4	4	4	4	4	4	4	4	4	4	40	4	4	4	4	4	4	4	3	31	4	4	4	4
2021	Single	No child	Diploma	Contract nurses	3	3	3	3	3	3	3	3	3	3	30	3	3	3	3	3	3	3	3	3	27	3	3	3	3	3	3	3	3	3	3	30	3	3	3	3	3	3	3	3	24	3	3	3	3
2020	Single	No child	Bachelor degree	Contract nurses	3	3	3	3	3	3	3	3	1	1	26	3	3	3	3	3	3	3	3	3	27	3	3	3	3	3	3	3	3	3	3	30	3	3	3	3	3	3	3	3	24	3	3	3	3
2022	Married	One child	Bachelor degree	Permanent nurses	3	3	3	3	3	3	3	3	3	3	30	3	3	3	3	3	3	3	3	3	27	3	3	3	3	3	3	3	3	3	3	30	3	3	3	3	3	3	3	3	24	1	4	1	1
2020	Single	No child	Bachelor degree	Permanent nurses	3	3	3	3	3	3	3	3	3	3	30	3	3	3	3	3	3	3	3	3	27	3	3	3	3	3	3	3	3	3	3	30	3	3	3	3	3	3	3	3	24	3	3	3	3
2020	Single	No child	Bachelor degree	Contract nurses	0	1	0	0	1	0	0	0	0	0	2	1	1	1	0	0	0	0	1	1	5	1	3	0	0	3	3	1	1	1	1	14	3	1	1	1	1	1	1	1	10	1	1	1	1
2022	Single	No child	Diploma	Contract nurses	4	3	4	4	4	3	4	4	3	4	37	4	3	4	4	4	3	4	4	4	34	3	4	4	4	4	4	4	3	4	4	38	3	3	4	4	3	4	3	4	28	3	4	3	4
2022	Single	No child	Diploma	Contract nurses	3	3	3	3	3	3	3	3	3	3	30	3	3	3	3	3	3	3	3	3	27	3	3	3	3	3	3	3	3	3	3	30	3	3	3	3	3	3	3	3	24	3	3	3	3
2022	Single	No child	Bachelor degree	Contract nurses	4	4	4	4	4	4	4	4	4	4	40	4	4	4	4	4	4	4	4	4	36	4	4	4	4	4	4	4	4	4	4	40	4	4	4	4	4	4	4	4	32	4	4	4	4
2021	Single	No child	Bachelor degree	Contract nurses	4	4	4	4	4	4	4	4	4	4	40	4	4	4	4	4	4	4	4	4	36	4	4	4	4	4	4	4	4	4	4	40	4	4	4	4	4	4	4	4	32	4	4	4	4
2022	Single	No child	Diploma	Contract nurses	4	4	3	3	3	3	3	3	3	3	32	3	4	3	3	4	4	3	3	4	31	4	4	4	4	4	4	4	4	4	4	40	4	4	4	4	4	4	4	4	32	3	3	3	3
2022	Single	No child	Bachelor degree	Contract nurses	3	4	4	3	3	3	4	4	4	3	35	4	4	4	3	4	4	4	4	4	35	4	4	4	3	4	4	4	4	4	4	39	4	4	4	4	4	4	4	4	32	4	4	4	3
2021	Single	No child	Diploma	Contract nurses	3	3	3	3	3	3	3	3	3	3	30	3	3	3	3	3	3	3	3	3	27	3	3	3	3	3	3	3	3	3	3	30	3	3	3	3	3	3	3	3	24	3	4	3	4
2021	Married	No child	Bachelor degree	Permanent nurses	3	3	4	4	4	3	3	3	3	3	33	3	3	3	3	3	3	3	3	3	27	3	3	3	3	3	3	3	3	3	3	30	3	3	3	3	3	3	3	3	24	4	4	4	4
2020	Single	No child	Diploma	Contract nurses	4	4	4	4	4	4	4	4	4	4	40	4	4	4	4	4	4	4	4	4	36	4	4	4	4	4	4	4	4	4	4	40	4	4	4	4	4	4	4	4	32	4	4	4	4
[truncated: 50 more columns]
